# Supplementary material for: Social image concerns promote cooperation more than altruistic punishment
Source: Nat Commun. 2016 Aug 9;7:12288. doi: 10.1038/ncomms12288 (PMC4980489; doi:10.1038/ncomms12288)
Supplement: Supplementary Data 1 — The Dataset includes all the variables used in the analysis in both main content and Supplementary Information. Econometric analysis codes for the statistical software Stata are also provided for the analyses included in the main content. [file ncomms12288-s2.xlsx]

## Sheet: data
expected_payoff	expected_payoff_no_punishment	expected_payoff_no_antisocialpun	payoff	payoff_punishment_option	payoff_no_punishment	payoff_no_antisocial_punishment	acceptance_bm	acquaintance_bm	age	agri_tools	bm	capital_visits	bush_house	catholic	comprehensionbaseline	comprehensionmonitor	d_acceptance_bm	d_acquaintance_bm	d_future_encounters_bm	d_past_encounters_bm	day_order	decision	edu_level	experimenter	future_encounters_bm	assets	hh	id	livestock	local_BM	gender	market_visits	monitoring	mountain	past_encounters_bm	village	punish_c	punish_c_c	punish_c_d	punish_d	punish_d_c	punish_d_d	religion_aff	religion_att	church_visits	sample_d	sesion	session_duration	survey_id
21.5862			34	4			1	4	46	2	6		0	1	0		1	0	0	0	1	0	1	0	5	3	1	320111	0	0	1	2	0	0	5	5							2	3	0	1	11	12	AP102
21.5862			14	4					32	2	6		2	1	0						7	0	2	1		5	0	310101	0	0	1	2	0	0		5							2	2	1	1	10	14	AP104
11.5862			4	4			2	4	23	8	6	0	1	1	2		0	0	0	0	8	1	1	0	5	4	0	313111	2	0	1	1	0	0	5	5							2	1	1	1	11	17	AP085
21.5862			14	4					29	8	6	1	0	0	2						11	0	1	0		6	0	23461	0	0	1	2	0	0		3							1	4	0	1	6	17	FL153
11.5862			4	4			1	4	50	7	6	1	1	0	1		1	0	0	0	1	1	2	1	4	4	1	20470	0	0	0	1	0	0	5	3							1	4	0	1	7	17	FL157
11.5862			4	4			2	4	20	6	6	2	0	0	2		0	0	0	0	10	1	1	1	5	8	0	19470	1	0	0	1	0	0	5	3							3	4	0	1	7	38	FL136
21.5862			14	4			2	4	45	7	6	2	1	0	2		0	0	0	0	13	0	1	1	4	5	1	22871	0	0	1	2	0	0	4	3							1	5	0	1	7	16	FL137
21.5862			14	4			2	3	41	9	6	1	0	0	2		0	0	0	0	9	0	1	1	4	6	1	23980	0	0	0	0	0	0	4	3							1	4	0	1	8	22	FL120
11.5862			24	4			4	4	54	5	6	1	2	0	0		0	0	0	0	4	1	1	1	5	2	1	19770	2	0	0	2	0	0	5	3							1	4	0	1	7	13	FL164
11.5862			4	4			2	4		6	6	2	0	0	2		0	0	0	0	7	1	0	0	4	5	1	20360	2	0	0	2	0	0	5	3							1	0	1	1	6	16	FL127
11.5862			4	4			1	4	29	7	6		2	0	2		1	0	0	0	5	1	1	0	4	4	1	316110	1	0	0	2	0	0	4	5							4	3	0	1	11	13	AP090
21.5862			34	4			2	4	33	8	6	1	2	0	2		0	0	0	0	9	0	1	1	4	3	1	21170	0	0	0	2	0	0	4	3							3	4	0	1	7	18	FL116
11.5862			4	4			2	4	41	8	6	2	1	0	1		0	0	0	0	13	1	1	1	4	8	1	22780	0	0	0	2	0	0	5	3							1	4	0	1	8	16	FL170
11.5862			4	4			2	4	49	5	6		0	1	1		0	0	0	0	2	1	1	0	5	5	0	323111	2	0	1	2	0	0	5	5							2	4	0	1	11	14	AP101
11.5862			24	4			4	4	36	9	6	1	2	0	1		0	0	0	0	1	1	1	1	5	6	1	25960	1	0	0	2	0	0	5	3							1	0	1	1	6	30	FL151
21.5862			34	4			2	4	21	8	6	2	0	0	2		0	0	0	0	8	0	1	0	5	6	0	23061	0	0	1	2	0	0	5	3							1	5	0	1	6	15	FL158
21.5862			14	4			3	2	24	6	6	0	2	0	0		0	0	0	0	2	0	1	1	4	6	1	21060	1	0	0	0	0	0	5	3							1	3	0	1	6	26	FL131
21.5862			34	4			1	4	19	8	6		1	1	2		1	0	0	0	7	0	1	0	5	4	0	324110	0	0	0	2	0	0	5	5							2	1	1	1	11	16	AP089
11.5862			24	4			1	1	24	9	6	1	1	0	1		1	1	0	0	9	1		0	2	6	0	25761	0	0	1	2	0	0	5	3							1	4	0	1	6	13	FL118
21.5862			34	4			2	3	49	9	6	2	1	0	0		0	0	0	0	14	0	1	1	4	7	0	19681	1	0	1	2	0	0	5	3							3	3	0	1	8	21	FL130
21.5862			14	4			2	4	21	9	6	1	1	0	1		0	0	0	0	6	0	1	1	5	8	0	21681	1	0	1	1	0	0	5	3							1	2	1	1	8	18	FL126
21.5862			34	4			4	4	51	8	6		0	1	2		0	0	0	0	4	0	1	0	5	6	0	297111	1	0	1	0	0	0	5	5							2	3	0	1	11	14	AP100
21.5862			34	4			2	4	21	8	6	1	1	0	1		0	0	0	0	2	0		1	4	5	0	21470	0	0	0	2	0	0	5	3							1	1	1	1	7	22	FL155
11.5862			24	4			2	4	29	6	6	0	2	0	1		0	0	0	0	3	1	1	1	5	6	0	26471	1	0	1	2	0	0	5	3							1	3	0	1	7	18	FL129
21.5862			14	4			2	4	31	6	6	1	2	0	2		0	0	0	0	11	0	0	1	4	5	1	20670	1	0	0	2	0	0	5	3							3	0	1	1	7	17	FL125
21.5862			14	4			1	4	60	7	6		0	1	2		1	0	0	0	3	0	1	1	4	3	1	325110	0	0	0	1	0	0	5	5							2	3	0	1	11		AP084
21.5862			14	4			4	4		0	6		0		2		0	0	0	0	4	0		1	5	0	1	20260	0	0	0		0	0	5	3										1	6	26	FL149
16.6154			24	4			1	1	25	5	2	1	1	0	1		1	1	0	0	8	1	1	0	2	8	0	23510	0	1	0	1	0	1	2	1							1	0	1	1	1	21	AJ097
26.6154			34	4			1	1	53	4	4	2	1	0	2		1	1	1	1	7	0	0	1	1	3	1	26940	0	1	0	2	0	0	1	2							1	3	0	1	4	32	AJ120
4.40678	15.8644	14.2373	2	2	24	24	1	1	46	8	4	1	0	0	1	2	1	1	1	1	5	1	1	1	1	4	1	24750	0	1	0	1	1	0	1	2	1			2			1	4	0	1	5	45	AJ112
16.6154			24	4			1	1	30	8	7	2	2	0	0		1	1	0	0	12	1	1	1	3	8	0	20881	2	1	1	2	0	0	3	3							1	4	0	1	8	15	FL124
13.2203	25.8644	14.4068	12	2	34	14	1	2	22	5	4	1	0	0	1	0	1	0	0	1	4	0	1	1	2	6	0	23750	0	1	0	2	1	0	1	2	1			2			1	4	0	1	5	40	FL187
7.22034	15.8644	15.8644	4	4	4	4	1	1	42	6	1	1	2	0	0	0	1	1	0	0	1	1	1	1	2	4	1	700	2	1	0	2	1	0	2	0	0			0			4	4	0	1	0	44	AP063
16.6154			24	4			1	1	21	9	10	2	1	0	2		1	1	1	1	10	1	1	0	1	6	1	350120	3	1	0	2	0	0	1	6							6	3	0	1	12	15	AP017
26.6154			14	4			1	1	33	4	7	2	0	0	1		1	1	1	1	5	0	0	1	1	9	1	19180	0	1	0	2	0	0	1	3							1	0	1	1	8	17	FL142
5.22034	15.8644	15.0508	12	2	24	24	2	2	18	4	10	1	2	0	2	2	0	0	0	0	6	1	1	1	4	6	0	342130	1	1	0	2	1	0	4	6	1			1			6	4	0	1	13	35	AP040
12.0339	25.8644	14.4068	30	0	34	34	1	1	39	10	1		1	0	2	2	1	1	0	1	1	0	1	1	3	5	1	25301	2	1	1		1	0	1	0	2			2			4			1	0	61	AP065
16.6154			24	4			2	2	34	4	1	1	0	0	0		0	0	1	1	4	1	1	1	1	4	0	18301	0	1	1	1	0	0	1	0							1	4	0	1	0	18	AP069
16.0339	25.8644	16.0339	14	4	14	14	2	1		6	4	1	1	0	1	0	0	1	0	0	5	0	1	0	3	5	1	20940	0	1	0	1	1	0	4	2	0			0			1	3	0	1	4	26	AJ117
26.6154			34	4						0	9		0		0						1	0		1		0		284101	0	1	1		0	0		5										1	10	13
26.6154			14	4			1	1	35	6	7	0	0	0	1		1	1		1	8	0	0	1		5	1	19281	2	1	1	0	0	0	1	3							1	2	1	1	8	15	FL163
16.6154			24	4			2	2	44	9	1	2	0	1	1		0	0	1	1	1	1	1	1	1	7	1	19700	1	1	0	1	0	0	1	0							2	4	0	1	0	18	AP074
26.6154			34	4			2	2	20	4	5	1	1	0	2		0	0	0	0	5	0	1	1	4	6	0	25041	0	1	1	1	0	0	2	2							1	3	0	1	4	32	AJ124
16.6154			24	4					77	7	10	1	0	0	2						1	1	1	1		5	1	346130	1	1	0	0	0	0		6							6	2	1	1	13	30	AP041
16.6154			24	4			1	1	62	7	7	1	0	0	0		1	1	1	1	16	1	1	1	1	9	1	25880	2	1	0	0	0	0	1	3							1	2	1	1	8	14	FL171
16.0339	25.8644	16.0339	34	4	34	34	1	1	26	11	10	1	0	0	0	0	1	1	1	1	9	0	1	0	1	7	1	330130	3	1	0	2	1	0	1	6	0			0			6	3	0	1	13	27	AP039
14.8475	25.8644	16.0339	32	2	34	34			57	10	12	1	1	0	0	0					6	0	1	1		9	1	341230	0	1	0	1	1	1		12	1			0			6	5	0	1	23	32	AP198
16.6154			24	4			2	2	45	8	1	1	0	1	0		0	0	0	0	2	1	1	1	2	5	1	18900	2	1	0	2	0	0	2	0							2	4	0	1	0	20	AP072
16.6154			4	4			1	1	35	3	4	1	0	1	2		1	1	1	1	5	1	1	1	1	3	1	24431	0	1	1	2	0	0	1	2							2	4	0	1	3	23	FL183
26.6154			34	4					33	8	2	1	1	0	2						2	0	1	1		3	0	25811	1	1	1	2	0	1		1							1	3	0	1	1	32	AJ105
16.6154			24	4			1	1	34	8	3	1	0	0	2		1	1	1	1	2	1	1	1	1	4	0	19521	0	1	1	2	0	1	1	1							1	4	0	1	2	42	AJ078
26.6154			34	4			2	2	53	7	4	1	0	1	2		0	0	0	0	6	0	1	0	3	5	0	25241	0	1	1	2	0	0	3	2							2	1	1	1	4	19	AJ115
15.2203	25.8644	15.2203	2	2	14	2	1	1		5	4	1	0	1	1	2	1	1	0	0	12	0	1	0	3	5	0	20731	0	1	1	2	1	0	3	2	0			1			2	4	0	1	3	40	FL189
16.6154			24	4			2	2	55	10	1	1	1	0	2		0	0	1	1	4	1	1	1	1	4	1	4900	1	1	0	0	0	0	1	0							1	3	0	1	0	37	AP075
16.6154			24	4			1	1	26	2	2	1	1	0	2		1	1	0	0	6	1	1	0	2	5	0	26910	0	1	0	0	0	1	2	1							1	3	0	1	1	22	AJ108
12.8475	25.8644	15.2203	12	2	14	12	1	1	32	10	12	0	1	1	1	0	1	1	1	0	3	0	1	1	1	7	0	395241	0	1	1	2	1	1	3	12	2			1			2	3	0	1	24	33	AP191
4.40678	15.8644	14.2373	22	2	24	24	1	1	22	6	12	2	1	1	1	0	1	1	1	1	11	1	2	1	1	2	0	399241	1	1	1	1	1	1	1	12	1			2			2	4	0	1	24	47	AP215
5.22034	15.8644	15.0508	2	2	4	2	1	1	29	5	7	2	1	0	2	0	1	1	0	1	11	1	1	1	4	9	1	23780	3	1	0	2	1	0	1	3	1			1			1	4	0	1	8	22	FL169
16.6154			4	4			2	3	52	8	5	1	1	0	2		0	0	0	0	8	1		0	2	4	1	23340	0	1	0	1	0	0	2	2							1	1	1	1	4	15	AJ118
6.40678	15.8644	15.0508	24	4	24	24			41	8	10	1	2	0	2	0					2	1	1	1		7	0	305141	1	1	1	0	1	0		6	0			1			1	3	0	1	14	38	AP007
16.6154			4	4			1	1	44	8	10	1	1	0	0		1	1	0	0	4	1	1	1	2	5	1	299130	1	1	0	0	0	0	2	6							6	3	0	1	13	25	AP038
4.40678	15.8644	14.2373	0	0	4	0	1	1	52	9	11	1	0	0	1	0	1	1	1	1	2	1	1	1	1	7	1	287150	2	1	0	0	1	0	1	7	1			2			3	3	0	1	15	28	AP126
16.6154			24	4			1	1	24	7	5	1	1	1	2		1	1	0	1	10	1	1	0	4	2	0	22351	0	1	1	2	0	0	1	2							2	5	0	1	5	15	AJ132
16.6154			4	4			2	1	36	9	4	1	1	1	2		0	1	0	0	9	1	1	1	3	3	1	26040	0	1	0	0	0	0	2	2							2	1	1	1	4	30	FL179
26.6154			14	4			1	1	35	6	4	2	2		1		1	1	1	1	11	0	1	0	1	3	1	25930	0	1	0	2	0	0	1	2								1	1	1	3	21	FL188
13.2203	25.8644	14.4068	0	0	14	0	3	2	40	5	10	1	1	0	1	0	0	0	0	0	2	0	1	1	2	2	1	351120	2	1	0	1	1	0	4	6	1			2			1	2	1	1	12	35	AP022
12.8475	25.8644	15.2203	30	0	34	34			36	5	10	0	1	0	2	1					3	0	1	1		3	0	345121	2	1	1	0	1	0		6	2			1			1	3	0	1	12	39	AP024
14.8475	25.8644	16.0339	14	4	14	14	2	2	26	6	4	1	0	1	2	0	0	0	0	0	6	0	1	1	2	7	0	18741	0	1	1	2	1	0	2	2	1			0			2	2	1	1	4	45	AJ114
7.22034	15.8644	15.8644	24	4	24	24	1	1	62	11	12	0	0	0	0	0	1	1	1	1	2	1	2	1	1	6	1	333230	1	1	0	0	1	1	1	12	0			0			1	3	0	1	23	29	AP203
16.6154			24	4			2	2	39	4	5	1	0	1	2		0	0	0	0	13	1	1	0	4	2	0	24741	0	1	1	2	0	0	3	2							2	2	1	1	4		AJ137
6.40678	15.8644	15.0508	14	4	24	24	2	1	53	10	11	1	0	1	2	2	0	1	0	0	2	1	1	1	3	5	1	285161	1	1	1	2	1	0	3	7	0			1			2	0	1	1	16	42	AP113
26.6154			34	4			2	2	31	5	4	1	0	0	2		0	0	0	0	4	0	0	0	2	5	1	19041	0	1	1	1	0	0	2	2							1	5	0	1	4	17	AJ110
26.6154			34	4			1	1	50	3	4	1	0	0	2		1	1	0	0	4	0	0	1	4	5	1	18630	0	1	0	2	0	0	2	2							1	2	1	1	3	18	AJ121
26.6154			34	4			1	1	35	10	4	2	2	1	2		1	1	1	1	3	0	0	0	1	2	1	21451	0	1	1	2	0	0	1	2							2	3	0	1	5	19	FL180
12.8475	25.8644	15.2203	30	0	34	34	2	2	40	6	4	2	1	0	1	0	0	0	0	0	3	0	1	0	3	4	1	18940	1	1	0	2	1	0	3	2	2			1			1	4	0	1	4	27	FL190
12.8475	25.8644	15.2203	2	2	14	2			23	3	4	1	2	1	2	2					3	0	1	1		4	0	22230	0	1	0	2	1	0		2	2			1			2	1	1	1	3	61	AJ151
12.0339	25.8644	14.4068	20	0	34	24	1	3	35	9	10	2	0	0	2	1	1	0	0	0	3	0	0	1	4	8	1	307130	2	1	0	0	1	0	4	6	2			2			1	1	1	1	13	35	AP045
16.6154			24	4			1	1	43	9	2	1	0	0	1		1	1	1	1	4	1	1	0	1	7	0	25421	1	1	1	1	0	1	1	1							1	4	0	1	2	20	AJ089
4.84746	15.8644	15.8644	4	4	4	4	4	1	19	8	12	2	1	0	0	0	0	1	0	0	9	1	1	1	2	9	0	375231	3	1	1	1	1	1	2	12	2			0			1	1	1	1	23	40	AP193
16.6154			24	4			2	2	29	4	1		0	0	2		0	0	1	1	2	1	1	1	1	4	0	16400	0	1	0		0	0	1	0							1			1	0	22	AP081
14.0339	25.8644	15.2203	12	2	14	12	1	1	29	9	7	2	0	0	0	0	1	1	0	1	4	0	1	1	2	7	1	21980	2	1	0	2	1	0	1	3	1			1			1	4	0	1	8	31	FL168
4.40678	15.8644	14.2373	0	0	4	0	1	1	20	7	7	1	1	0	2	0	1	1	1	0	3	1		0	1	4	1	23860	0	1	0	2	1	0	2	3	1			2			1	1	1	1	6	28	FL154
26.6154			34	4					49	8	9		2	1	0						2	0	1	1		3	1	275100	0	1	0	2	0	0		5							2	3	0	1	10	15	AP105
13.2203	25.8644	14.4068	12	2	34	14	1	1	48	9	11	1	1	0	2	1	1	1	0	1	1	0	0	1	2	4	1	334150	0	1	0	1	1	0	1	7	1			2			3	5	0	1	15	44	AP125
14.4068	25.8644	14.4068	10	0	14	10	2	1	63	7	10	1	0	0	0	0	0	1	1	1	8	0		1	1	3	0	299141	1	1	1	0	1	0	1	6	0			2			6	1	1	1	14	30	AP002
16.6154			4	4			1	1		5	4	1	1	1	2		1	1	0	0	5	1	1	0	4	4	0	23650	1	1	0	2	0	0	4	2							2	0	1	1	5	14	AJ134
13.661	25.8644	16.0339	4	4	14	4	1	1	30	3	7	2	2	0	2	0	1	1	1	1	8	0	0	1	1	0	1	26160	0	1	0	2	1	0	1	3	2			0			1	5	0	1	6	42	FL146
6.40678	15.8644	15.0508	14	4	24	24	2	1	18	4	2	2	1	1	2	1	0	1	0	0	3	1	1	1	2	4	0	25311	0	1	1	1	1	1	3	1	0			1			2	2	1	1	1	58	AJ103
16.6154			4	4			1	2		0	4		0		1		1	0	1	1	2	1		0	1	0		23941	0	1	1		0	0	1	2										1	4	17
13.2203	25.8644	14.4068	32	2	34	34	1	1	35	11	10	1	0	0	2	1	1	1	1	1	9	0	1	0	1	6	0	318120	1	1	0	2	1	0	1	6	1			2			6	2	1	1	12	33	AP019
26.6154			14	4			2	2	36	2	7	1	1	0	0		0	0	0	0	7	0	1	1	4	2	1	22060	0	1	0	2	0	0	4	3							1	4	0	1	6	16	FL159
4.84746	15.8644	15.8644	10	0	24	24	1	2	25	4	4	1	1	1	1	0	1	0	1	1	2	1	1	0	1	2	0	26351	0	1	1	2	1	0	1	2	2			0			2	2	1	1	5	30	AJ144
16.6154			4	4					36	11	9		2	1	0						4	1	1	1		8	1	271100	2	1	0	2	0	0		5							2	0	1	1	10	15	AP098
7.22034	15.8644	15.8644	4	4	4	4	2	2	50	11	4	2	1	0	1	0	0	0	0	1	1	1	1	0	2	7	1	19940	1	1	0	2	1	0	1	2	0			0			1	2	1	1	4	27	FL176
26.6154			34	4					35	9	10	1	0	0	2						10	0	1	0		9	0	352131	1	1	1	0	0	0		6							6	4	0	1	13	14	AP032
16.6154			4	4			1	1	44	8	10	2	1	0	0		1	1	1	1	4	1	1	1	1	6	0	300121	2	1	1	0	0	0	1	6							1	5	0	1	12	15	AP025
26.6154			34	4			2	1	42	5	9		2	0	0		0	1	0	0	2	0	1	1	4	4	0	296111	1	1	1	2	0	0	4	5							6	3	0	1	11	23	AP099
16.0339	25.8644	16.0339	14	4	34	14	1	1	22	0	10	2	1	1	2	2	1	1	1	1	6	0	1	0	1	1	0	338120	0	1	0	1	1	0	1	6	0			0			2	3	0	1	12	29	AP013
16.6154			24	4			1	1		0	7		0		2		1	1	1	1	5	1		0	1	0		21360	0	1	0		0	0	1	3										1	6	21
4.0339	15.8644	15.0508	10	0	24	24	1	1	52	12	4	2	0	0	1	1	1	1	0	1	1	1	2	0	2	10	1	24950	0	1	0	2	1	0	1	2	2			1			1	2	1	1	5	27	AJ165
16.6154			4	4			2	1	40	9	10	1	0	0	0		0	1	1	1	1	1	1	1	1	8	1	327120	1	1	0	2	0	0	1	6							1	5	0	1	12	17	AP020
16.6154			24	4			2	1		6	7	1	0	0	2		0	1	0	0	1	1	1	0	3	8	0	20960	0	1	0	0	0	0	2	3							1	3	0	1	6	14	FL134
26.6154			34	4			1	1	40	10	4	1	0	0	2		1	1	0	1	8	0	1	0	4	8	0	25731	0	1	1	2	0	0	1	2							1	2	1	1	3	26	AJ160
16.0339	25.8644	16.0339	4	4	14	4	2	2	41	10	12	1	0	0	1	0	0	0	0	0	1	0	1	1	4	5	1	387240	1	1	0	0	1	1	3	12	0			0			1	3	0	1	24	39	AP196
26.6154			34	4			2	2	42	4	5	1	2	1	2		0	0	0	0	9	0	1	0	4	2	1	22340	0	1	0	1	0	0	3	2							2	2	1	1	4	19	AJ119
16.0339	25.8644	16.0339	4	4	14	4	2	2	28	2	10	1	1	0	1	0	0	0	0	0	5	0	1	1	2	6	0	298141	0	1	1	2	1	0	2	6	0			0			6	3	0	1	14	38	AP052
6.0339	15.8644	15.8644	4	4	4	4	1	1	20	4	10	2	1	0	0	0	1	1	0	1	11	1	1	0	2	8	0	319130	1	1	0	0	1	0	1	6	1			0			1	3	0	1	13	35	AP047
7.22034	15.8644	15.8644	4	4	4	4	2	2	36	3	10	1	1	0	2	0	0	0	1	1	2	1	1	1	1	4	1	292130	0	1	0	2	1	0	1	6	0			0			1	1	1	1	13	50	AP042
6.0339	15.8644	15.8644	2	2	24	24	2	1	52	6	4	2	0	1	2	1	0	1	0	0	4	1	1	0	4	3	0	20651	0	1	1	2	1	0	4	2	1			0			2	3	0	1	5	31	AJ138
16.6154			24	4			1	1	34	9	4	1	2	1	1		1	1	0	0	7	1	1	0	4	3	0	22631	0	1	1	1	0	0	4	2							2	5	0	1	3	20	FL181
7.22034	15.8644	15.8644	24	4	24	24	1	1	26	10	12	1	0	0	0	0	1	1	0	1	3	1	1	1	3	8	0	383250	0	1	0	1	1	1	1	12	0			0			1	3	0	1	25	30	AP201
4.0339	15.8644	15.0508	20	0	24	24	2	1	66	4	12	1	2	1	2	2	0	1	0	0	8	1	1	1	2	4	1	400241	2	1	1	2	1	1	4	12	2			1			2	3	0	1	24	50	AP210
26.6154			14	4			3	2	28	5	4	2	2	1	2		0	0	0	1	2	0	1	1	2	2	0	20431	0	1	1	1	0	0	1	2							2	1	1	1	3	40	AP230
16.6154			24	4			1	1	25	6	2	1	1	0	1		1	1	1	1	2	1	2	0	1	5	0	24621	0	1	1	2	0	1	1	1							1	3	0	1	2	21	AJ080
16.6154			24	4			2	2	51	8	5	1	1	1	2		0	0	0	0	2	1	1	1	2	7	0	23241	0	1	1	2	0	0	2	2							2	2	1	1	4	22	AJ161
16.6154			4	4			2	2	59	6	5	1	0	0	2		0	0	0	0	4	1	1	1	3	5	1	20140	0	1	0	2	0	0	4	2							1	5	0	1	4	23	AJ116
16.6154			4	4			2	2	27	10	10	1	1	0	1		0	0	1	1	12	1	1	0	1	6	0	278131	2	1	1	0	0	0	1	6							4	1	1	1	13	15	AP051
5.22034	15.8644	15.0508	22	2	24	24	2	2	36	4	11	2	1	0	2	2	0	0	1	0	1	1	0	1	1	5	0	310161	2	1	1	1	1	0	3	7	1			1			3	5	0	1	16	48	AP110
16.6154			4	4					45	7	9		1	1	0						3	1	1	1		8	1	278101	0	1	1	2	0	0		5							2	3	0	1	10	14	AP103
26.6154			34	4			1	1	31	6	9		2	0	0		1	1	0	0	1	0	2	1	3	4	0	281111	0	1	1	2	0	0	2	5							1	1	1	1	11	14	AP107
3.22034	15.8644	14.2373	0	0	4	0	1	1		3	10	1	0	0	2	1	1	1	1	1	8	1	1	0	1	2	1	355120	0	1	0	2	1	0	1	6	2			2			1	1	1	1	12	33	AP028
7.22034	15.8644	15.8644	14	4	24	24	3	1	44	9	12	2	0	0	2	0	0	1	0	0	1	1	1	1	4	6	1	379251	0	1	1	1	1	1	4	12	0			0			1	5	0	1	25	36	AP207
5.59322	15.8644	14.2373	4	4	24	24	1	2	30	9	12	1	0	0	2	1	1	0	0	0	5	1	1	1	4	4	1	406240	0	1	0	1	1	1	3	12	0			2			1	1	1	1	24	33	AP190
26.6154			34	4			1	1	23	7	10	0	1	0	1		1	1	0	0	7	0	1	0	2	6	0	315121	0	1	1	0	0	0	2	6							1	3	0	1	12	14	AP027
16.6154			4	4			1	2	32	7	5	0	0	1	2		1	0	1	1	11	1	1	0	1	4	0	25541	0	1	1	1	0	0	1	2							2	1	1	1	4	17	AJ113
6.0339	15.8644	15.8644	4	4	4	4	1	1		5	10	2	0	0	2	1	1	1	1	1	5	1	1	1	1	3	0	328121	0	1	1		1	0	1	6	1			0			6	4	0	1	12	42	AP010
5.22034	15.8644	15.0508	2	2	4	2	1	1	42	2	10	1	2	0	2	1	1	1	1	1	5	1	0	1	1	3	1	317130	0	1	0	0	1	0	1	6	1			1			1	3	0	1	13	26	AP043
16.6154			24	4			1	1	41	8	5	0	2	0	0		1	1	0	0	6	1	1	1	3	5	0	22651	0	1	1	1	0	0	3	2							1	3	0	1	5	19	AJ130
5.59322	15.8644	14.2373	24	4	24	24	1	2	55	8	12	1	0	0	1	2	1	0	1	1	1	1	1	1	1	7	1	374230	0	1	0	1	1	1	1	12	0			2			1	3	0	1	23	54	AP205
5.59322	15.8644	14.2373	24	4	24	24	1	1	30	7	10	1	1	0	2	1	1	1	1	1	13	1	1	0	1	6	0	274131	1	1	1	1	1	0	1	6	0			2			6	2	1	1	13	28	AP036
16.6154			4	4			1	1	51	5	4	1	0	1	2		1	1	0	0	10	1	2	0	4	3	1	20030	0	1	0	1	0	0	4	2							2	1	1	1	3	15	FL174
7.22034	15.8644	15.8644	24	4	24	24	1	1	40	2	3	1	0	0	2	0	1	1	0	0	1	1	1	1	4	6	1	24020	2	1	0	2	1	1	4	1	0			0			1	1	1	1	2	52	AJ084
16.6154			4	4			1	1	35	5	2	2	0	0	1		1	1	0	1	1	1	1	1	2	5	1	18810	0	1	0	2	0	1	1	1							1	3	0	1	1	26	AJ109
26.6154			34	4			1	1	21	2	10	1	1	0	2		1	1	1	1	6	0	1	1	1	5	0	295140	2	1	0	2	0	0	1	6							6	4	0	1	14	20	AP050
5.22034	15.8644	15.0508	22	2	24	24	2	1	42	6	11	1	1	0	1	0	0	1	0	1	6	1	1	1	4	5	1	275160	0	1	0	0	1	0	1	7	1			1			3	3	0	1	16	38	AP117
16.6154			24	4			2	1	17	5	7	0	0	0	2		0	1	1	1	2	1	1	0	1	1	1	20761	0	1	1	2	0	0	1	3							1	5	0	1	6	16	FL147
26.6154			34	4			2	1	24	5	7		0	0	0		0	1	0	0	3	0	1	1	4	5	0	19881	0	1	1		0	0	4	3							1			1	8	10	FL115
16.6154			24	4			1	1	52	6	5	1	2	0	1		1	1	0	1	9	1	1	1	3	4	1	26150	0	1	0	1	0	0	1	2							1	3	0	1	5	19	AJ111
16.6154			24	4			2	3	34	9	1	1	2	0	2		0	0	0	0	1	1	1	1	2	5	1	13700	1	1	0	2	0	0	2	0							1	4	0	1	0	38	AP078
5.59322	15.8644	14.2373	24	4	24	24	1	1	36	4	4	2	1	0	2	2	1	1	1	1	9	1	1	0	1	2	1	27031	0	1	1	2	1	0	1	2	0			2			1	4	0	1	3	45	FL175
6.40678	15.8644	15.0508	14	4	24	24			41	8	11	2	1	0	2	1					9	1	1	1		3	0	279161	2	1	1	2	1	0		7	0			1			3	5	0	1	16	48	AP120
5.22034	15.8644	15.0508	22	2	24	24	1	1	49	5	2	1	0	0	1	1	1	1	0	0	7	1	1	0	2	4	1	19810	2	1	0	2	1	1	2	1	1			1			1	3	0	1	1	34	AJ076
4.40678	15.8644	14.2373	12	2	24	24	2	2	23	3	10	1	1	0	1	0	0	0	1	1	8	1	2	0	1	1	1	314130	0	1	0	0	1	0	1	6	1			2			6	0	1	1	13	24	AP046
14.8475	25.8644	16.0339	12	2	34	14	2	3		0	7		0		0	0	0	0	0	0	6	0		1	2	0		25060	0	1	0		1	0	2	3	1			0						1	6	41
3.22034	15.8644	14.2373	0	0	4	0	1	1	37	6	4	1	0	0	2	1	1	1	1	1	8	1	1	1	1	5	1	19340	1	1	0	1	1	0	1	2	2			2			1	2	1	1	4	50	AJ127
1.35593	15.5254	13.8305	0	0	4	0			29	5	0	1	0	0	2	1					1	1	1	1		4	0	284140	1		0	0	1	0		6	2			2			1	0	1	1	14	30	AP055
									26	8	0	2	1	1	2	0					4		1	1		5	0	367210	0		0	1	1	0		10		1	1		1	0	2	0	1	0	21	51	AP175
10.6102	25.5254	10.6102	0	0	14	0			40	10	0	2	1	0	0	0					8	0	0	1		9	1	344230	3		0	1	1	1		12	0			2			1	1	1	1	23	30	AP195
12.3051	25.5254	12.3051	4	4	14	4			30	9	0	2	2	0	2	2					7	0	1	1		10	0	23181	2		1	0	1	0		3	0			0			1	1	1	1	8	41	FL165
9.45763	25.5254	10.6102	10	0	14	10	2	1	45	6	0	2	2	0	0	0	0	1	0	0	3	0	1	1	4	4	0	22461	2		1	2	1	0	5	3	1			2			1	4	0	1	6	39	FL133
23.1765			34	4					55	4	0	1	0	0	0						1	0	1	1		4	1	16501	0		1	2	0	0		0							1	4	0	1	0	24	AP068
									33	4	0	2	2	0	2	2					2		1	1		3	0	354181	2		1	2	1	0		8		1	0		2	0	3	1	1	0	18	52	AP148
0.4	8	4.8	2	4	4	4			70	6	0	1	0	1	1	1					1	1	1	1		3	1	330200	0		0	0	1	0		10							2	1	1	0	20	38	AP183
23.1765			14	4					31	3	0	1	0	0	2						3	0	1	1		3	0	283141	0		1	0	0	0		6							6	2	1	1	14	20	AP006
5.35593	15.5254	15.5254	4	4	4	4			54	4	0	2	0	0	1	1					1	1	2	1		5	1	401	0		1	1	1	0		0	0			0			1	4	0	1	0	54	AP077
23.1765			34	4					28	6	0	1	1	0	0						10	0	2	1		2	1	21740	0		0	1	0	0		2							1	2	1	1	4	25	AJ141
1.35593	15.5254	13.8305	0	0	24	24			21	8	0	1	0	0	1	1					5	1	1	0		6	0	24110	1		0	0	1	1		1	2			2			1	1	1	1	1	37	AJ083
13.1765			24	4					35	10	0	2	1	0	1						8	1	1	0		7	0	19721	3		1	2	0	1		1							1	3	0	1	2	16	AJ091
13.1765			24	4					33	3	0	1	1	1	1						1	1	2	0		8	0	19431	0		1	2	0	0		2							2	3	0	1	3	39	AJ164
12.3051	25.5254	12.3051	14	4	34	14			44	7	0	2	0	0	1	0					2	0	1	0		7	0	333131	0		1	2	1	0		6	0			0			6	3	0	1	13		AP033
1.35593	15.5254	13.8305	0	0	24	24			40	5	0	2	0	0	2	1					10	1	1	0		3	1	19360	0		0	0	1	0		3	2			2			1	1	1	1	6	30	FL143
4.50848	15.5254	14.678	24	4	24	24			17	4	0	1	1	0	2	0					8	1	0	1		4	0	353130	1		0	2	1	0		6	0			1			3	3	0	1	13	30	AP031
									88	7	0	1	2	0	2	2					2		0	1		6	1	335170	1		0	0	1	0		8		1	2		1	1	3	3	0	0	17	56	AP140
6.71619	18	6.87619	22	4	34	22			46	10	0	1	0	0	2	1					3	0	0	1		6	0	328171	2		1	1	1	0		8							3	5	0	0	17	36	AP144
1.35593	15.5254	13.8305	0	0	24	24			33	7	0	1	1	0	1	1					10	1	1	0		5	1	23140	0		0	1	1	0		2	2			2			1	3	0	1	4		AJ126
23.1765			14	4					28	7	0	1	0	0	2						8	0	1	1		6	1	294161	1		1	1	0	0		7							3	5	0	1	16	19	AP116
5.59619	18	5.59619	0	4	14	0			41	8	0	1	0	1	0	0					9	0	1	1		5	0	356201	0		1	1	1	0		10							2	3	0	0	20	30	AP186
4.50848	15.5254	14.678	4	4	24	24			38	5	0	1	0	0	0	0					10	1	1	1		6	1	404241	1		1	1	1	1		12	0			1			1	5	0	1	24	20	AP209
2.50848	15.5254	13.8305	0	0	4	0			26	7	0	2	0	0	2	0					4	1	1	1		3	1	308150	0		0	2	1	0		7	1			2			3	2	1	1	15	40	AP109
1.35593	15.5254	13.8305	0	0	24	24			26	2	0	1	2	0	2	1					3	1	1	0		4	0	19911	0		1	2	1	1		1	2			2			1	2	1	1	1	63	AJ072
1.35593	15.5254	13.8305	0	0	24	24			37	6	0	1	0	1	2	0					9	1	1	1		3	1	23930	0		0	2	1	0		2	2			2			2	1	1	1	3	46	FL186
1.35593	15.5254	13.8305	0	0	4	0				6	0	2	0	0	0	1					10	1	2	1		8	0	18781	0		1	0	1	0		3	2			2			1	2	1	1	8	33	FL123
23.1765			14	4					32	3	0	1	0	0	2						12	0	1	1		7	1	18871	0		1	2	0	0		3							1	5	0	1	7	26	FL135
8.30508	25.5254	10.6102	0	0	14	0			45	6	0	1	0	0	2	2					9	0	1	1		4	0	271131	0		1	2	1	0		6	2			2			1	1	1	1	13	39	AP058
9.15254	25.5254	11.4576	10	0	34	14			31	6	0	1	0	0	1	1					1	0	1	1		3	1	24340	0		0	1	1	0		2	2			1			1	4	0	1	4	45	FL172
7.83619	18	7.83619	14	4	14	14			46	5	0	2	1	1	2	0					3	0	0	1		4	1	340220	1		0	2	1	0		11							2	1	1	0	22	47	AP225
23.1765			14	4					37	2	0	1	2	0	1						8	0	1	1		3	0	20331	0		1	2	0	0		2							1	3	0	1	3	24	AJ158
5.19619	18	5.59619	0	4	14	0			25	10	0	1	0	0	2	2					3	0	0	1		5	0	365180	2		0	0	1	0		8							3	2	1	0	18	36	AP141
13.1765			4	4					26	8	0		2	1	0						5	1	1	1		4	1	301100	2		0	2	0	0		5							2	3	0	1	10	12	AP095
23.1765			34	4					27	8	0		1	1	2						10	0	1	0		4	0	321110	0		0	2	0	0		5							2	3	0	1	11	20	AP087
13.1765			24	4					26	8	0	2	0	1	0						12	1	1	1		7	0	382241	1		1	2	0	1		12							2	1	1	1	24	40	AP214
2.20339	15.5254	14.678	20	0	24	24				8	0	2	1	0	2	2					7	1	1	1		3	0	409241	1		1	2	1	1		12	2			1			1	2	1	1	24	42	AP187
23.1765			14	4					20	5	0	1	2	0	0						1	0	1	1		4	0	24281	0		1	0	0	0		3							1	0	1	1	8	12	FL148
2.20339	15.5254	14.678	20	0	24	24			28	8	0	2	0	0	0	0					2	1	1	1		4	1	373250	0		0	2	1	1		12	2			1			1	2	1	1	25	29	AP213
13.1765			4	4					37	6	0	1	0	0	2						9	1	1	1		8	0	371241	0		1	2	0	1		12							1	2	1	1	24	35	AP208
3.66102	15.5254	13.8305	4	4	24	24			20	7	0	1	0	0	0	0					4	1	1	1		6	0	377241	2		1	2	1	1		12	0			2			1	2	1	1	24	25	AP189
23.1765			34	4					17	3	0	1	0	0	1						7	0	1	0		3	0	19120	2		0	0	0	1		1							1	3	0	1	2	18	AJ096
8.07619	18	8.15619	14	4	14	14			43	8	0	1	1	1	0	0					7	0	1	1		6	1	283201	0		1	0	1	0		10							2	3	0	0	20	24	AP177
8.07619	18	8.15619	14	4	14	14			24	7	0	1	0	0	0	0					6	0	1	1		6	0	336220	0		0	0	1	0		11							1	3	0	0	22	26	AP221
1.35593	15.5254	13.8305	0	0	4	0			48	8	0	2	0	0	1	0					6	1	1	1		10	0	335121	3		1	2	1	0		6	2			2			1	3	0	1	12	44	AP011
2.50848	15.5254	13.8305	0	0	4	0			39	6	0	2	1	1	2	0					7	1	1	0		5	0	23551	0		1	2	1	0		2	1			2			2	1	1	1	5	24	AP228
23.1765			14	4					21	9	0	1	1	0	0						7	0	1	0		8	0	340130	1		0	0	0	0		6							1	1	1	1	13	13	AP035
23.1765			14	4					37	8	0	1	0	0	2						9	0	1	1		4	0	304141	1		1	2	0	0		6							6	2	1	1	14	30	AP005
13.1765			4	4					30	9	0	2	1	0	2						9	1	2	1		5	0	21860	0		0	2	0	0		3							1	3	0	1	6	32	FL119
2.20339	15.5254	14.678	0	0	24	24			35	4	0	2	0	0	2	1					6	1	0	0		2	1	26760	1		0	1	1	0		3	2			1			1	1	1	1	6	27	FL138
10.6102	25.5254	10.6102	34	4	34	34			20	4	0	2	0	0	1	1					1	0	2	1		4	0	16301	0		1	2	1	0		0	0			2			1	4	0	1	0	48	AP067
8.30508	25.5254	10.6102	0	0	14	0			34	8	0	0	1	1	0	0					10	0	2	1		7	0	381230	1		0	0	1	1		12	2			2			2	3	0	1	23	39	AP192
6.71619	18	6.87619	22	4	34	22			26	7	0	1	1	0	1	0					1	0	1	1		5	0	318191	1		1	1	1	0		9							6	2	1	0	19	50	AP158
23.1765			34	4					26	4	0		0	0	2						3	0	1	1		3	0	18500	0		0		0	0		0							1			1	0	20	AP076
11.4576	25.5254	11.4576	2	2	14	2			42	10	0	2	1	0	1	2					10	0	1	1		9	0	288161	2		1	2	1	0		7	0			1			3	5	0	1	16	41	AP121
23.1765			14	4					28	4	0	1	1	1	1						3	0	1	1		5	0	7901	0		1	1	0	0		0							2	4	0	1	0	38	AP082
10.6102	25.5254	10.6102	14	4	34	14			19	8	0	2	1	0	2	1					9	0		1		6	0	304120	1		0	2	1	0		6	0			2			6	5	0	1	12	37	AP015
23.1765			14	4					37	3	0	1	1	0	0						7	0	1	1		3	1	26631	0		1	2	0	0		2							1	2	1	1	3	22	AJ163
23.1765			34	4					23	7	0	1	2	0	1						12	0	1	0		6	0	21560	0		0	2	0	0		3							1	4	0	1	6	12	FL150
5.51619	18	5.91619	0	4	14	0			45	5	0	1	2	1	0	1					4	0	1	1		3	1	327200	2		0	0	1	0		10							2	2	1	0	20	30	AP174
8.30508	25.5254	10.6102	10	0	34	14			19	6	0	1	1	0	1	0					3	0	1	1		4	0	302161	0		1	0	1	0		7	2			2			3	5	0	1	16	48	AP111
10.3051	25.5254	11.4576	32	2	34	34			24	7	0	2	0	0	0	0					4	0	1	1		5	0	343231	1		1	2	1	1		12	1			1			1	1	1	1	23	30	AP200
11.4576	25.5254	11.4576	14	4	34	14			25	9	0	2	0	0	1	0					6	0	1	0		6	0	22250	0		0	2	1	0		2	0			1			1	3	0	1	5	26	AJ129
4.50848	15.5254	14.678	24	4	24	24			49	7	0	1	0	0	1	0					5	1	1	0		5	0	344121	1		1	2	1	0		6	0			1			6	5	0	1	12	28	AP009
13.1765			4	4					77	5	0	1	1	0	2						1	1	2	1		5	1	18401	0		1	2	0	0		0							1	4	0	1	0	27	AP073
23.1765			14	4					21	6	0	1	1	0	2						4	0	1	0		6	0	329130	0		0	1	0	0		6							6	4	0	1	13	28	AP054
									63	1	0	0	0	1	1	2					2		1	1		4	1	320191	1		1	0	1	0		9		2	0		2	0	2	3	0	0	19	24	AP159
23.1765			14	4					41	11	0	1	1	0	2						11	0	1	1		9	0	331161	0		1	1	0	0		7							3	3	0	1	16	25	AP122
23.1765			34	4					44	7	0		1	0	2						3	0	1	0		3	1	273111	1		1	2	0	0		5							1	3	0	1	11	15	AP097
									61	8	0	1	1	0	2	2					10		1	1		5	1	360180	2		0	1	1	0		8		1	1		2	2	3	5	0	0	18	59	AP135
23.1765			14	4					24	7	0	1	2	1	1						2	0	1	0		5	0	19630	0		0	2	0	0		2							2	4	0	1	3	22	AJ152
2.50848	15.5254	13.8305	0	0	4	0			41	6	0	0	1	0	2	2					3	1	1	0		6	1	339130	1		0	0	1	0		6	1			2			6	2	1	1	13		AP044
1.35593	15.5254	13.8305	10	0	24	24			28	4	0		0	0	2	0					1	1	1	1		3	0	26251	0		1		1	0		2	2			2			1			1	5	22	AJ131
7.83619	18	7.83619	10	4	34	10			45	8	0	1	1	0	2	1					5	0	0	1		6	0	355170	2		0	0	1	0		8							3	2	1	0	17	24	AP145
6.79619	18	6.87619	2	4	14	2			39	3	0	1	1	1	2	2					3	0	1	1		3	0	321201	1		1	1	1	0		10							2	3	0	0	20	38	AP182
23.1765			34	4					52	10	0	1	0	0	2						5	0	1	1		8	1	26860	2		0	1	0	0		3							1	2	1	1	6	23	FL132
5.35593	15.5254	15.5254	24	4	24	24			44	8	0	2	1	0	2	2					7	1		1		6	1	300160	2		0	0	1	0		7	0			0			3	5	0	1	16	23	AP118
8.30508	25.5254	10.6102	10	0	34	14			36	7	0	1	1	0	0	0					4	0	1	1		6	1	410250	0		0	0	1	1		12	2			2			1	0	1	1	25	38	AP212
6.47619	18	6.55619	2	4	14	2			35	10	0	1	1	0	0	0					9	0	1	1		3	1	315190	1		0	1	1	0		9							1	1	1	0	19	20	AP156
13.1765			4	4					59	6	0	0	1	0	0	0					5	1	1	1		6	1	386230	2		0	0	0	1		12							1	1	1	1	23	13	AP202
5.35593	15.5254	15.5254	4	4	4	4			55	9	0	1	0	0	0	0					7	1	1	1		6	1	388230	0		0	0	1	1		12	0			0			6	3	0	1	23	26	AP199
6.23619	18	6.55619	2	4	14	2			34	5	0	2	0	1	0	0					3	0	2	1		5	0	313191	0		1	2	1	0		9							2	4	0	0	19	31	AP160
23.1765			14	4					28	4	0	1	1	1	0						4	0	2	0		3	1	22130	0		0	1	0	0		2							2	5	0	1	3	14	AJ159
7.75619	18	8.15619	14	4	14	14			24	5	0	1	1	1	0	0					10	0	1	1		3	0	350201	2		1	1	1	0		10							2	3	0	0	20	45	AP180
3.66102	15.5254	13.8305	0	0	4	0			27	4	0	2	1	0	2	1					2	1	1	0		5	0	283120	0		0	2	1	0		6	0			2			1	1	1	1	12	31	AP023
23.1765			34	4					35	4	0	1	1	0	0						4	0	1	0		4	0	349120	1		0	1	0	0		6							1	3	0	1	12	19	AP029
3.66102	15.5254	13.8305	4	4	24	24			55	10	0	1	1	0	2	1					5	1	1	1		2	1	26710	1		0	1	1	1		1	0			2			1	3	0	1	1	55	AJ075
23.1765			34	4					36	5	0	1	2	0	2						5	0	1	1		3	0	297151	0		1	1	0	0		7							3	5	0	1	15	30	AP132
13.1765			4	4					20	2	0	2	0	0	2						1	1	1	0		3	0	312121	0		1	2	0	0		6							1	4	0	1	12	17	AP021
10.6102	25.5254	10.6102	0	0	14	0			21	7	0	2	0	0	2	1					3	0	1	1		7	0	339231	0		1	1	1	1		12	0			2			1	3	0	1	23	50	AP204
6.79619	18	6.87619	2	4	14	2			27	9	0	1	0	0	0	0					7	0	1	1		7	0	366191	0		1	0	1	0		9							6	2	1	0	19	26	AP164
4.20339	15.5254	15.5254	2	2	24	24			30	4	0	1	2	1	2	2					3	1	1	1		3	1	22840	0		0	2	1	0		2	1			0			2	3	0	1	4	50	FL182
13.1765			4	4					34	6	0	1	1	1	1						2	1	1	1		5	0	7001	2		1	2	0	0		0							2	4	0	1	0	35	AP083
10	25.5254	12.3051	30	0	34	34			23	6	0	1	1	0	2	1					7	0	2	1		7	0	272141	0		1	2	1	0		6	2			0			1	1	1	1	14	35	AP004
13.1765			4	4					40	5	0	2	2	0	1						5	1	0	1		0	0	23271	1		1	2	0	0		3							1	5	0	1	7	20	FL140
13.1765			4	4					46	11	0		0	1	1						6	1	1	0		9	0	311111	2		1	2	0	0		5							2	3	0	1	11	11	AP094
									32	10	0	1	1	0	0	0					7		1	1		7	0	315181	2		1	1	1	0		8		2	0		2	1	3	5	0	0	18	29	AP155
									22	6	0	1	1	0	2	0					5		1	1		2	0	338221	0		1	2	1	0		11		1	0		2	1	1	3	0	0	22	60	AP222
1.35593	15.5254	13.8305	0	0	4	0			51	8	0	2	1	0	0	0					8	1	1	1		3	1	337120	0		0	2	1	0		6	2			2			1	1	1	1	12	32	AP018
									27	6	0	1	1	0	2	2					9		1	1		6	1	318170	1		0	1	1	0		8		0	0		1	0	3	3	0	0	17	43	AP154
23.1765			34	4					70	8	0	1	1	1	2						2	0	0	1		7	1	384240	1		0	0	0	1		12							2	3	0	1	24	26	AP194
10.3051	25.5254	11.4576	22	2	34	24			46	7	0	2	1	0	2	2					2	0	1	1		4	0	22451	0		1	1	1	0		2	1			1			1	4	0	1	5	51	AJ135
23.1765			34	4					36	9	0	1	2	0	2						3	0	1	1		5	0	25121	2		1	1	0	1		1							1	3	0	1	2	40	AJ088
									34	3	0	0	1	1	0	2					8		0	1		3	0	369191	0		1	0	1	0		9		1	1		0	2	2	0	1	0	19	57	AP165
13.1765			24	4					36	6	0	2	0	1	1						9	1	1	0		6	1	20550	0		0	2	0	0		2							2	1	1	1	5	13	FL184
13.1765			4	4					57	6	0	1	1	0	2						10	1	1	1		5	1	272130	0		0	0	0	0		6							4	4	0	1	13	20	AP049
									41	5	0	0	1	1	1	2					1		1	1		6	0	301211	2		1	2	1	0		10		2	1		2	2	2	3	0	0	21	67	AP173
10.6102	25.5254	10.6102	14	4	34	14			55	9	0	1	1	0	2	1					3	0	1	0		6	1	322120	0		0	1	1	0		6	0			2			1	4	0	1	12	28	AP026
2.24	8	6.4	4	4	4	4			29	2	0	1	1	0	0	0					7	1	1	1		3	1	334220	0		0	0	1	0		11							1	0	1	0	22	37	AP219
3.68	8	7.68	4	4	4	4			48	5	0	2	1	0	2	2					8	1	1	1		3	0	345171	2		1	2	1	0		8							3	2	1	0	17	65	AP147
5.35593	15.5254	15.5254	24	4	24	24			29	6	0	1	2	0	0	0					4	1	1	1		1	1	307160	2		0	1	1	0		7	0			0			3	1	1	1	16	24	AP114
									52	8	0	1	1	0	0	0					5		1	1		6	1	359210	1		0	1	1	0		10		0	0		1	0	5	0	1	0	21	33	AP167
7.75619	18	7.83619	14	4	14	14			76	10	0	1	0	0	2	2					1	0	0	1		6	1	256180	0		0	2	1	0		8							3	4	0	0	18	30	AP153
2.20339	15.5254	14.678	2	2	4	2			56	4	0	0	0	0	2	2					6	1	1	1		5	0	21031	0		1	0	1	0		2	2			1			1	3	0	1	3	52	AJ155
23.1765			34	4					35	8	0	2	1	0	0						6	0	1	1		4	0	26671	0		1	2	0	0		3							1	3	0	1	7	14	FL162
1.68	8	6.4	0	4	4	4			48	7	0	1	2	0	2	1					1	1	1	1		3	1	291170	2		0	2	1	0		8							3	4	0	0	17	37	AP143
8.07619	18	8.15619	14	4	14	14			50	9	0	1	1	1	2	0					1	0	0	1		5	1	332220	0		0	2	1	0		11							2	3	0	0	22	43	AP226
									27	4	0	2	2	0	1	0					6		1	1		5	0	338170	1		0	0	1	0		8		0	0		2	0	3	3	0	0	17	47	AP146
7.67619	18	7.83619	10	4	34	10			62	6	0	1	0	1	2	2					2	0	1	1		5	1	322200	0		0	0	1	0		10							2	3	0	0	20	23	AP184
2.20339	15.5254	14.678	20	0	24	24				0	0		0		1	1					3	1		0		0		24131	0		1		1	0		2	2			1						1	3	34
10.6102	25.5254	10.6102	14	4	34	14			33	7	0	2	0	0	1	2					4	0	1	1		9	0	347141	2		1	0	1	0		6	0			2			1	3	0	1	14	37	AP008
23.1765			34	4					21	7	0	1	2	0	2						2	0	1	0		3	0	22710	3		0	0	0	1		1							1	3	0	1	1	19	AJ100
5.35593	15.5254	15.5254	4	4	4	4			53	5	0	1	2	0	2	1					3	1	1	1		3	1	303150	0		0	2	1	0		7	0			0			3	5	0	1	15	46	AP124
									23	4	0	2	2	0	0	0					9		1	1		1	0	357181	2		1	0	1	0		8		1	0		1	0	3	2	1	0	18	30	AP136
23.1765			14	4					54	8	0	2	1	0	0						15	0	1	1		2	1	24580	0		0	2	0	0		3							1	4	0	1	8	12	FL121
2.20339	15.5254	14.678	2	2	4	2			52	8	0	1	0	0	2	2					7	1	1	1		2	1	26450	0		0	2	1	0		2	2			1			1	2	1	1	5	47	AJ143
9.15254	25.5254	11.4576	2	2	14	2			29	10	0	1	0	0	2	1					11	0	1	1		6	0	280131	2		1	2	1	0		6	2			1			3	5	0	1	13	40	AP034
13.1765			4	4					25	9	0	0	1	1	2						9	1	1	0		6	0	290111	1		1	1	0	0		5							2	1	1	1	11	15	AP086
13.1765			24	4					28	3	0	1	2	0	2						6	1	1	1		2	0	20210	0		0	1	0	1		1							1	1	1	1	1	55	AJ102
									37	8	0	1	0	1	2	1					7		1	1		7	0	325210	0		0	1	1	0		10		0	1		2	1	2	2	1	0	21	50	AP166
8.07619	18	8.15619	14	4	14	14			34	7	0	1	1	0	2	2					8	0	1	1		2	1	361180	1		0	2	1	0		8							3	0	1	0	18	36	AP142
									53	7	0	1	1	0	0	0					4		1	1		5	0	319191	0		1	0	1	0		9		1	0		1	1	1	0	1	0	19	23	AP161
13.1765			24	4					45	7	0	1	0	0	1						5	1	0	0		6	1	21120	1		0	1	0	1		1							1	3	0	1	2	24	AJ073
13.1765			24	4					25	3	0	1	1	1	2						11	1	2	0		2	0	22951	0		1	2	0	0		2							2	2	1	1	5	14	AJ139
13.1765			4	4					55	5	0	1	0	0	2						10	1	1	1		3	1	24230	0		0	2	0	0		2							1	3	0	1	3	30	FL173
3.68	8	7.68	4	4	4	4			38	7	0	1	2	1	0	0					12	1	2	1		5	1	304200	1		0	1	1	0		10							2	3	0	0	20	27	AP181
5.35593	15.5254	15.5254	4	4	4	4			51	8	0	2	1	0	1	0					5	1	1	0		6	1	341130	0		0	2	1	0		6	0			0			6	3	0	1	13		AP048
13.1765			24	4					24	6	0	1	1	0	0						7	1		1		8	0	24371	1		1	2	0	0		3							3	4	0	1	7	15	FL128
23.1765			34	4					57	3	0	1	2	0	2						7	0	1	1		3	0	354121	3		1	2	0	0		6							1	2	1	1	12	22	AP012
6.39619	18	6.55619	2	4	14	2			40	10	0	2	1	0	2	1					5	0	1	1		6	1	362180	2		0	2	1	0		8							3	4	0	0	18	27	AP137
13.1765			4	4					44	8	0	1	0	1	2						3	1	1	1		5	0	2001	2		1	1	0	0		0							2	4	0	1	0	27	AP070
13.1765			24	4					55	9	0	1	1	0	2						4	1	1	1		2	1	26221	0		1	2	0	1		1							1	5	0	1	2	30	AJ074
23.1765			34	4					26	6	0	1	1	0	2						1	0	1	0		7	0	336130	0		0	2	0	0		6							1	1	1	1	13	36	AP016
13.1765			4	4					52	7	0	1	2	0	2						5	1	0	1		4	1	309160	0		0	0	0	0		7							3	5	0	1	16	35	AP119
13.1765			4	4					31	6	0	1	0	0	2						7	1	1	1		5	1	25610	1		0	1	0	1		1							1	1	1	1	1	30	AJ082
13.1765			4	4						0	0		0		2						4	1		0		0		19560	0		0		0	0		3										1	6	14
										4	0	2	1	0	2	2					4		0	1		1	1	364180	0		0	0	1	0		8		1	1		1	2	3	4	0	0	18	46	AP149
12.3051	25.5254	12.3051	34	4	34	34			25	7	0	1	1	0	0	0					6	0	2	0		9	0	348130	0		0	0	1	0		6	0			0			6	3	0	1	13		AP037
13.1765			4	4					19	8	0	1	0	0	2						7	1		1		7	0	291130	1		0	1	0	0		6							6	1	1	1	13	24	AP053
23.1765			14	4						4	0	2	0	0	2						1	0	1	0		7	1	26810	0		0	0	0	1		1							1	1	1	1	1	20	AJ087
23.1765			34	4					36	7	0	2	2	0	2						8	0	1	0		5	0	25150	2		0	1	0	0		2							1	2	1	1	5	15	AJ123
13.1765			4	4					31	11	0	1	0	1	1						4	1	1	0		9	0	18911	3		1	2	0	1		1							2	4	0	1	1	17	AJ104
									51	1	0	1	0	1	0	0					6		1	1		6	1	316210	0		0	0	1	0		10		2	0		1	1	2	2	1	0	21	36	AP172
4.79619	18	5.27619	0	4	14	0			19	6	0	1	0	1	0	0					6	0	1	1		6	0	329201	1		1	0	1	0		10							2	3	0	0	20	21	AP185
1.35593	15.5254	13.8305	0	0	4	0			48	8	0	1	0	0	2	2					12	1	1	0		8	0	21241	0		1	1	1	0		2	2			2			1	5	0	1	4		AJ125
13.1765			24	4			1	1	19	3	0	1	0	0	2		1	1	0	0	4	1	1	1	2	6	0	21310	0		0	1	0	1	2	1							1	0	1	1	1	30	AJ095
11.4576	25.5254	11.4576	14	4	34	14			55	6	0	1	2	0	0	0					2	0	1	1		2	1	17400	0		0	2	1	0		0	0			1			4	3	0	1	0	47	AP064
13.1765			4	4					25	4	0	1	0	0	1						6	1		0		4	1	22521	0		1	2	0	1		1							1	2	1	1	2	20	AJ098
23.1765			34	4						0	0		0		1						5	0		0		0		25630	0		0		0	0		2										1	3	24
									22	3	0	1	2	1	2	2					2		1	1		4	0	342220	0		0	1	1	0		11		1	0		1	1	2	3	0	0	22	71	AP227
12.3051	25.5254	12.3051	24	4	34	24			42	5	0	1	2	1	1	1					6	0	1	0		3	0	26331	0		1	2	1	0		2	0			0			2	4	0	1	3	37	AJ156
13.1765			4	4					27	6	0	1	1	1	2						1	1	1	1		4	0	20831	0		1	2	0	0		2							2	3	0	1	3	38	AJ150
13.1765			24	4					24	6	0	2	2	0	1						8	1	1	1		6	0	20070	0		0	2	0	0		3							1	1	1	1	7	19	FL114
23.1765			34	4					25	5	0	2	0	1	1						7	0	1	0		4	0	18640	0		0	2	0	0		2							2	1	1	1	4	15	AP229
13.1765			4	4					43	7	0	1	1	1	0						3	1	1	1		4	0	21951	0		1	2	0	0		2							2	2	1	1	5	20	AJ140
23.1765			34	4					45	1	0		0	1	0						6	0	1	1		2	1	277101	0		1	2	0	0		5							2	3	0	1	10	16	AP096
									33	10	0	1	1	1	0	1					2			1		2	1	328210	0		0	0	1	0		10		1	0		1	0	2	1	1	0	21	50	AP171
23.1765			34	4					41	9	0	1	0	0	0						5	0	1	1		7	0	7701	1		1	2	0	0		0							1	3	0	1	0	15	AP080
23.1765			34	4					25	4	0	1	1	0	0						6	0	2	1		3	1	372241	0		1	2	0	1		12							1	2	1	1	24	13	AP188
2.50848	15.5254	13.8305	0	0	4	0				0	0		0		0	0					1	1		0		0		17001	0		1		1	0		0	1			2						1	0	35
13.1765			4	4					22	3	0	1	0	1	2						8	1	1	1		2	0	24851	0		1	2	0	0		2							2	3	0	1	5	20	AJ136
									39	6	0	1	1	1	1	0					3		2	1		5	1	323210	0		0	0	1	0		10		0	0		1	2	2	0	1	0	21	54	AP169
									50	10	0	1	1	0	2	2					4		0	1		7	1	344171	0		1	1	1	0		8		2	0		1	1	3	5	0	0	17	39	AP151
[truncated: 5 more columns]

## Sheet: codebook
VARIABLE	DESCRIPTION
payoff	Actual payoff received by participant
payoff_punishment_option	Payoff from Punishment endowment (it equals K4 minus the amount used to punish). Punishment option was only available in Treatments 4 and 5.
payoff_no_punishment	Hypothetical payoff that the participant would have received, assuming that all punishment costs were equal to zero.
payoff_no_antisocial_punishment	Hypothetical payoff that the participant would have received, assuming that anti-social punishment costs were equal to zero.
expected_payoff	Expected payoff for a participant in a certain treatment. Expected payoffs equal the payoff resulting from the participant's actual action in the experiment and the observed frequency of playing a certain action by the participants in a certain treatment. In both econometric and graphical analysis the expected payoff, rather than the actual payoff was used.
expected_payoff_no_punishment	Hypothetical expected payoff, assuming that all punishment costs were equal to zero.
expected_payoff_no_antisocialpun	Hypothetical expected payoff, assuming that anti-social punishment costs were equal to zero.
acceptance_bm	Degree to which participant is willing to follow Big Man's advice. 1=I would not follow his advice at all ; 2=I would not follow his advice; 3=I would follow his advice; 4=I would closely follow his advice
acquaintance_bm	Degree to which participant knows the Big Man (BM). 1=I do not know him at all ; 2=I do not know him; 3=I know him well; 4=I know him very well
past_encounters_bm	Frequency of past encounters with Big Man in the last year; 1=every day, 2=weekly, 3=every month, 4=few times a year, 5=never
future_encounters_bm	Frequency of future encounters with Big Man in the future year; 1=every day, 2=weekly, 3=every month, 4=few times a year, 5=never
d_acceptance_bm	1=respondent knows Big Man very well, 0=otherwise
d_acquaintance_bm	1=respondent would closely follow the advice of Big Man, 0=otherwise
d_future_encounters_bm	1=respondent expects to meet Big Man weekly/daily in the next year, 0=otherwise
d_past_encounters_bm	1=respondent met Big Man weekly/daily in the last year, 0=otherwise
age	Subject's age in years
agri_tools	Number of agricultural tools owned by the responder
bm	0=treatment without Big Man; 1=treatment with Big Man
capital_visits	0=never visits main capital, 1=visits main capital weekly, 2=visits main capital monthly
bush_house	0=roof and walls are made out of commercial materials (e.g., processed wood, concrete, metal sheet), 1=if either roof or walls are made out of bush materials (e.g., sago or mangrove) and 2=walls and roof are made out of bush materials
catholic	0=Belongs to Protestant denomination, 1=Belongs to Catholic denomination
comprehensionbaseline	0=no mistakes; 1= one mistake; 2=more than one mistake in comprehension check of Prisoner's Dilemma game
comprehensionmonitor	0=no mistakes; 1= one mistake; 2=more than one mistake in comprehension check of punishment stage
day_order	Order of participation during the day
decision	0=Keep 10 Kina; 1=Give 10 Kina to counterpart
edu_level	0=0 to 6 years, 1=6 to 10 years, 2=above ten years of formal education
experimenter	0=AP; 1=GG
assets	Number of general assets owned by the responder (water tanks,chairs, mattresses, electricity generators etc.)
id	Original ID number assigned during session
livestock	0=no livestock types, 1=holding 1 out of 3 livestock types, 2=holding 2 out of 3 livestock types, 3=holding 3 livestock types
local_BM	0=external BM, 1=local BM
gender	0=male, 1=female
market_visits	0=never visits local market, 1=visits local market monthly, 2=visits local market weekly
monitoring	0=treatment without punishment, 1=treatment with punishment
mountain	0=coastal villages, 1=mountain villages
village	village id; 0=Hiuvabond; 1=Namatoa; 2 = Teop Island; 3=Yokomori; 4=Puskubu; 5=Teohoa; 6=Suangu; 7=Derare; 8=Hoacop; 9=Teako; 10=Kovanis; 11=Iroe; 12=Teobuhin
punish_c	Fraction of endowment (K4) spent on punishing cooperators in treatments 4 and 5; 0= no deduction 1=10 kina deduction; 2=20 kina deduction
punish_c_c	Fraction of endowment (K4) spent on punishing a cooperator whose counterpart cooperated in treatments 7; 0= no deduction 1=10 kina deduction; 2=20 kina deduction
punish_c_d	Fraction of endowment (K4) spent on punishing a cooperator whose counterpart defected in treatments 7; 0= no deduction 1=10 kina deduction; 2=20 kina deduction
punish_d	Fraction of endowment (K4) spent on punishing defectors in treatments 4 and 5; 0= no deduction 1=10 kina deduction; 2=20 kina deduction
punish_d_c	Fraction of endowment (K4) spent on punishing a defector whose counterpart defected in treatments 7; 0= no deduction 1=10 kina deduction; 2=20 kina deduction
punish_d_d	Fraction of endowment (K4) spent on punishing a defector whose counterpart defected in treatments 7; 0= no deduction 1=10 kina deduction; 2=20 kina deduction
religion_aff	Religious affiliation: 1=united church, 2=catholic chruch, 3=seven Day Adventism, 4=Methodist, 5=Nonreligious, 6=Other
religion_att	Frequency of attendance of religious services. 0=never, 1=at least once a month, 2=several times a month, 3=at least once a week, 4=several times a week, 5=every day
church_visits	0=above-the-median attendance of religious services, 1=below-the-median attendance of religious services
sample_d	Identifier for generating panel in pun regressions
sesion	Serial number of session
session_duration	duration of session in minutes
survey_id	ID number that merges questionnaire with subject's ID
trade	0=participant does not perform market trading activities, 1=participant trades on markets
treatment	1=baseline, 2=BM, 3=BM_EXT, 4=PUN, 5=PUN+BM, 6=baseline TPP, 7=TPP
treatment_3	1=BM, 0=other treatments
treatment_5	1=PUN+BM, 0=other treatments
wage	0=no wage labour, 1=wage labour

## Sheet: stata_code
**********************************************************
**********************************************************
*************stata code (version 14) for******************
/*Social image concerns promote cooperation more
than alturistic punishment*/
*by Gianluca Grimalda, Andreas Pondorfer and David Tracer
**********************************************************
***************************************
******* Cooperation rates **********
***************************************
*** Supplementary Table 3 ***
*column 3 & 4
xi: logit decision i.treatment gender experimenter comprehensionbaseline i.village if treatment<6 , robust
*Wald test: BM vs. BM_EXT*
lincom _Itreatment_2-_Itreatment_3
xi: logit decision i.treatment gender age i.edu_level livestock experimenter comprehensionbaseline i.village if treatment<6 , robust
*Wald test: BM vs. BM_EXT*
lincom _Itreatment_2-_Itreatment_3
**Note: We use the lincom command for all tests of equality of coefficients
*** Supplementary Table 4 ***
*columns 1-3
xi: logit decision i.treatment gender agri_tools experimenter comprehensionbaseline i.village if treatment<6 , robust
xi: logit decision i.treatment gender assets experimenter comprehensionbaseline i.village if treatment<6 , robust
xi: logit decision i.treatment gender bush_house experimenter comprehensionbaseline i.village if treatment<6 , robust
*columns 4-7
xi: logit decision i.treatment gender wage experimenter comprehensionbaseline i.village if treatment<6 , robust
xi: logit decision i.treatment gender trade experimenter comprehensionbaseline i.village if treatment<6 , robust
xi: logit decision i.treatment gender i.capital_visits experimenter comprehensionbaseline i.village if treatment<6 , robust
xi: logit decision i.treatment gender i.market_visits experimenter comprehensionbaseline i.village if treatment<6 , robust
*columns 8 & 9
xi: logit decision i.treatment gender catholic experimenter comprehensionbaseline i.village if treatment<6 , robust
xi: logit decision i.treatment gender church_visits experimenter comprehensionbaseline i.village if treatment<6 , robust
***************************************
*********** Punishment ***********
***************************************
*** make panel data ***
preserve
drop if treatment>5
sort id
expand 2
gen sample1=.
replace sample1=1 if _n<273
replace sample1=0 if _n>272
sort id sample1
**generate variable that combines punish_d and punish_g per individual
gen total_pun=.
replace total_pun=punish_d if sample1==0
replace total_pun=punish_c if sample1==1
**generate variable indicating punishment type (altruistic=0, antisocial=1)
gen pun_type=.
replace pun_type=1 if sample1==1
replace pun_type=0 if sample1==0
*** Supplementary Table 9 ***
*column 3, total punishment
xi: ologit total_pun 5.treatment gender experimenter comprehensionmonitor comprehensionbaseline i.village , robust cluster(id)
*column 7, altruistic punishment
xi: ologit total_pun 5.treatment gender experimenter comprehensionmonitor comprehensionbaseline i.village if pun_type==0, robust cluster(id)
*column 11, antisocial punishment
xi: ologit total_pun 5.treatment gender experimenter comprehensionmonitor comprehensionbaseline i.village if pun_type==1, robust cluster(id)
restore
***************************************
************ Payoffs ***************
***************************************
*** Supplementary Table 14 ****
*column 3, total expected payoffs
xi: tobit expected_payoff i.treatment gender experimenter comprehensionbaseline i.village if treatment<6, robust ll ul
*Wald test: BM vs. BM_EXT*
lincom _Itreatment_2-_Itreatment_3
*** generate expected payoff if antisocial punishement = 0 ***
gen e_pay_aspun_0=.
replace e_pay_aspun_0=expected_payoff if treatment<4
replace e_pay_aspun_0=expected_payoff_no_antisocialpun if treatment>3 & treatment<6
*column 7, payoff if antisocial punishment costs=0
xi: tobit e_pay_aspun_0 i.treatment gender experimenter comprehensionbaseline i.village if treatment<6, robust ll ul
*Wald test: BM vs. BM_EXT*
lincom _Itreatment_2-_Itreatment_3
*** generate payoff if all punishment = 0 ***
gen e_pay_pun_0=.
replace e_pay_pun_0=expected_payoff if treatment<4
replace e_pay_pun_0=expected_payoff_no_punishment if treatment>3 & treatment<6
*column 7, payoff if antisocial punishment costs=0
xi: tobit e_pay_pun_0 i.treatment gender experimenter comprehensionbaseline i.village, robust ll ul
*Wald test: BM vs. BM_EXT*
lincom _Itreatment_2-_Itreatment_3
